# Supplementary material for: Array CGH Phylogeny: How accurate are Comparative Genomic Hybridization-based trees?
Source: BMC Genomics. 2011 Oct 6;12:487. doi: 10.1186/1471-2164-12-487 (PMC3206521; doi:10.1186/1471-2164-12-487)
Supplement: Additional file 1 — Additional table S1 - Method matrix listing data treatments that are represented in each figure. [file 1471-2164-12-487-S1.XLS]

## Sheet: Sheet1
Supplemental Table 1 - Method matrix listing data treatments
1A- corresponds to Fig 2A & 2B -NJ Analysis-Datasets Normalized only
Normalization	AC_LR of means	AC_linear_40%P	AC_Lowess	AC_Lowess_40%P	Limma_loess	Limma_spline
Species Combined by	Average	Average	Average	Average	Average	Average
	Median	Median	Median	Median	Median	Median
Distance metric	Euclidean	Euclidean	Euclidean	Euclidean	Euclidean	Euclidean
	Correlation	Correlation	Correlation	Correlation	Correlation	Correlation
Taxon Set	ALL	ALL	ALL	ALL	ALL	ALL
	NEU	NEU	NEU	NEU	NEU	NEU
	CON	CON	CON	CON	CON	CON
Reference Present	yes	yes	yes	yes	yes	yes
	no	no	no	no	no	no
						144 combinations total
						12 combinations per column Fig. 2A, 2B
1B- corresponds to Figure 2C & 2D- GACK Parsimony, Genomotyped Data
Normalization	AC_LR of means	AC_linear_40%P	AC_Lowess	AC_Lowess_40%P	Limma_loess	Limma_spline
Species Combined by	Average	Average	Average	Average	Average	Average
	Median	Median	Median	Median	Median	Median
Binning by % EPP cutoff	0	0	0	0	0	0
	10	10	10	10	10	10
	20	20	20	20	20	20
	30	30	30	30	30	30
	40	40	40	40	40	40
	50	50	50	50	50	50
	60	60	60	60	60	60
	70	70	70	70	70	70
	80	80	80	80	80	80
	90	90	90	90	90	90
	100	100	100	100	100	100
Taxon Set	ALL	ALL	ALL	ALL	ALL	ALL
	NEU	NEU	NEU	NEU	NEU	NEU
	CON	CON	CON	CON	CON	CON
Reference Present	yes	yes	yes	yes	yes	yes
	no	no	no	no	no	no
						792 combinations total
						12 combinations per column Fig. 2C, 2D
1C-Corresponds to Figure 3A & 3B Bagel NJ- Normalized data processed by Bayesian method
Normalization	AC_LR of means	AC_LR of med	AC_Lowess	Limma_loess	Limma_spline
Distance metric	Euclidean	Euclidean	Euclidean	Euclidean	Euclidean
	Correlation	Correlation	Correlation	Correlation	Correlation
Taxon Set	ALL	ALL	ALL	ALL	ALL
	NEU	NEU	NEU	NEU	NEU
	CON	CON	CON	CON	CON
Reference Present	yes	yes	yes	yes	yes	60 combinations total
	no	no	no	no	no	5 combinations per column Fig. 3A, 3B
1D- Corresponds to Figure 3C & 3D Bagel Parsimony-_Normalized data processed by Bayesian method
Normalization	AC_LR of means	AC_LR of med	AC_Lowess	Limma_loess	Limma_spline
Bining by Quartile	0.25	0.25	0.25	0.25	0.25
	0.5	0.5	0.5	0.5	0.5
	0.75	0.75	0.75	0.75	0.75
Taxon Set	ALL	ALL	ALL	ALL	ALL
	NEU	NEU	NEU	NEU	NEU
	CON	CON	CON	CON	CON
Reference Present	yes	yes	yes	yes	yes	90 combinations total
	no	no	no	no	no	5 combinations per column Fig. 3C, 3D
1E- Corresponds to Figure 4A & 4B MPP Neighbor-Joining
	EPP_LOG Trans.	EPP_Arshin Trans.	BPP_LOG Trans.	BPP_Arshin Trans.
Species Combined by	Average	Average	Average	Average
Bin Width Calculation	0.05	0.05	0.05	0.05
	experimental	experimental	experimental	experimental
Taxon Set	ALL	ALL	ALL	ALL
	NEU	NEU	NEU	NEU
	CON	CON	CON	CON
Reference Present	yes	yes	yes	yes		48 combinations total
	no	no	no	no		4 combinations per column Fig. 4A, 4B
1F- Corresponds to Figure 4C & 4D MPP Parsimony
	EPP_LOG Trans.	EPP_Arshin Trans.	BPP_LOG Trans.	BPP_Arshin Trans.
Species Combined by	Average	Average	Average	Average
Bin Width Calculation	0.05	0.05	0.05	0.05
	experimental	experimental	experimental	experimental
Taxon Set	ALL	ALL	ALL	ALL
	NEU	NEU	NEU	NEU
	CON	CON	CON	CON
Reference Present	yes	yes	yes	yes		48 combinations total
	no	no	no	no		4 combinations per column Fig. 4C, 4D
Note this table is a lists the combinations of the data represented in the stacked histograms of Figures 2-5.
Each stacked histogram has the treatment listed as a column header, doubled for the italicized treatment (med or average values to combine the species data).
AC= Acuity, med=medians, 40%P=40%present, Trans=Transformed, LR=Linear Ratio

## Sheet: Sheet2
						90 combinations total
2E GACK Parsimony-_Normalized data processed by Bayesian method						5 combinations per column Fig. 7
Normalization	AC_Linear Ratio of means	AC_linear_40%present	AC_Lowess	AC_Lowess_40%present	Limma_loess	Limma_spline
Species Combined by	Average	Average	Average	Average	Average	Average
	Median	Median	Median	Median	Median	Median
Binning by % EPP cutoff	0	0	0	0	0	0
	10	10	10	10	10	10
	20	20	20	20	20	20
	30	30	30	30	30	30
	40	40	40	40	40	40
	50	50	50	50	50	50
	60	60	60	60	60	60
	70	70	70	70	70	70
	80	80	80	80	80	80
	90	90	90	90	90	90
	100	100	100	100	100	100
Taxon Set	ALL	ALL	ALL	ALL	ALL	ALL
	NEU	NEU	NEU	NEU	NEU	NEU
	CON	CON	CON	CON	CON	CON
Reference Present	yes	yes	yes	yes	yes	yes
	no	no	no	no	no	no
						792 combinations total
2F MPP Neighbor-Joining						12 combinations per column Fig. 8
	EPP_LOG Transformed	EPP_Arshin Tranformed	BPP_LOG Transformed	BPP_Arshin Tranformed
Species Combined by	Average	Average	Average	Average
Bin Width Calculation	0.05	0.05	0.05	0.05
	experimental	experimental	experimental	experimental
Taxon Set	ALL	ALL	ALL	ALL
	NEU	NEU	NEU	NEU
	CON	CON	CON	CON
Reference Present	yes	yes	yes	yes
	no	no	no	no
						48 combinations total
2G MPP Parsimony						4 combinations per column Fig. 9
	EPP_LOG Transformed	EPP_Arshin Tranformed	BPP_LOG Transformed	BPP_Arshin Tranformed
Species Combined by	Average	Average	Average	Average
Bin Width Calculation	0.05	0.05	0.05	0.05
	experimental	experimental	experimental	experimental
Taxon Set	ALL	ALL	ALL	ALL
	NEU	NEU	NEU	NEU
	CON	CON	CON	CON
Reference Present	yes	yes	yes	yes
	no	no	no	no
						48 combinations total
						4 combinations per column Fig. 9
Note this table is a lists the combinations of the data represented in the stacked histograms of Figures 4-9.
Each stacked histogram has the treatment listed as a column header, doubled for the italicized treatment (median or average values to combine the species data).
AC= Acuity
