# Supplementary material for: Array CGH Phylogeny: How accurate are Comparative Genomic Hybridization-based trees?
Source: BMC Genomics. 2011 Oct 6;12:487. doi: 10.1186/1471-2164-12-487 (PMC3206521; doi:10.1186/1471-2164-12-487)
Supplement: Additional file 2 — Additional table S2 - Figure 2: Neighbor-Joining and GACK Parsimony Analysis when the dataset is only normalized. Figure 2 in table form, with actual tree scores. Zeros are bolded. In excel format. [file 1471-2164-12-487-S2.XLS]

## Sheet: ALNJ
Supplemental Table 2A and 2B - Figure 2: Neighbor Joining Analysis when the dataset is only normalized
A.								B.
Without Reference	ALL		NEU		CON			With Reference	ALL		NEU		CON
SymD	COR	EU	COR	EU	COR	EU		SymD	COR	EU	COR	EU	COR	EU
Lim_loess_mean	2	4	2	2	2	2		Lim_loess_mean	4	4	2	2	2	2
Lim_loess_med	2	4	2	2	2	2		Lim_loess_med	4	4	2	2	2	2
Lim_rspline_mean	2	4	2	2	2	2		Lim_rspline_mean	2	4	2	2	2	2
Lim_rspline_med	2	4	2	2	2	2		Lim_rspline_med	2	4	2	2	2	2
AC_Linear_mean	4	2	2	0	2	2		AC_Linear_mean	10	2	4	0	4	0
AC_Linear_med	4	2	2	0	2	0		AC_Linear_med	10	2	4	0	4	0
AC_Linear_f40mean	4	2	2	0	2	2		AC_Linear_f40mean	10	2	4	0	4	2
AC_Linear_f40med	4	2	2	0	2	2		AC_Linear_f40med	10	2	4	0	4	0
AC_lowess_mean	4	4	2	2	2	2		AC_lowess_mean	4	4	2	2	2	2
AC_lowess_med	4	4	2	2	2	2		AC_lowess_med	4	4	2	2	2	2
AC_lowess_f40mean	4	4	2	2	2	2		AC_lowess_f40mean	4	4	2	2	2	4
AC_lowess_f40med	4	4	2	2	2	2		AC_lowess_f40med	4	4	2	2	2	4
Without Reference	ALL		NEU		CON			With Reference	ALL		NEU		CON
D1	COR	EU	COR	EU	COR	EU		D1	COR	EU	COR	EU	COR	EU
Lim_loess_mean	1	2	1	1	1	1		Lim_loess_mean	2	2	1	1	1	1
Lim_loess_med	1	2	1	1	1	1		Lim_loess_med	2	2	1	1	1	1
Lim_rspline_mean	1	2	1	1	1	1		Lim_rspline_mean	1	2	1	1	1	1
Lim_rspline_med	1	2	1	1	1	1		Lim_rspline_med	1	2	1	1	1	1
AC_Linear_mean	2	1	1	0	1	1		AC_Linear_mean	3	1	2	0	1	0
AC_Linear_med	2	1	1	0	1	0		AC_Linear_med	3	1	2	0	1	0
AC_Linear_f40mean	2	1	1	0	1	1		AC_Linear_f40mean	3	1	2	0	1	1
AC_Linear_f40med	2	1	1	0	1	1		AC_Linear_f40med	3	1	2	0	1	0
AC_lowess_mean	2	2	1	1	1	1		AC_lowess_mean	2	2	1	1	1	1
AC_lowess_med	2	2	1	1	1	1		AC_lowess_med	2	2	1	1	1	1
AC_lowess_f40mean	2	2	1	1	1	1		AC_lowess_f40mean	2	2	1	1	1	1
AC_lowess_f40med	2	2	1	1	1	1		AC_lowess_f40med	2	2	1	1	1	1
SymD=symmetric distance, D1=agreement subtree metric, AC= ACUITY, Lim=Limma, f40= 40% filter, med=median

## Sheet: GACK_PARS
Supplemental Table 2C 2D - Figure 2: GACK Parsimony
C.
Without Reference	ALL											NEU											CON
SymD	0	10	20	30	40	50	60	70	80	90	100	0	10	20	30	40	50	60	70	80	90	100	0	10	20	30	40	50	60	70	80	90	100
Lim_loess_mean	4	2	2	2	1	4	4	2	2	4	4	0	0	0	0	0	2	2	2	2	2	2	0	0	0	0	0	2	2	2	2	2	2
Lim_loess_med	6	4	4	4	4	4	4	4	2	2	2	2	2	2	2	2	2	2	2	2	2	2	2	2	2	2	2	2	2	2	2	2	2
Lim_rspline_mean	4	4	4	4	4	4	4	4	4	4	4	0	2	2	2	2	2	2	2	2	2	2	0	2	1	0	2	2	2	2	2	2	2
Lim_rspline_med	4	2	2	2	4	4	4	4	4	4	4	0	0	0	0	2	2	2	2	2	2	2	0	0	0	0	2	2	2	2	2	2	2
AC_Linear_mean	6	4	2	4	4	4	4	2	2	2	4	2	0	0	0	2	0	0	0	0	2	4	2	1	0	0	2	2	2	2	2	2	2
AC_Linear_med	6	6	6	6	6	6	6	6	5	8	6	2	2	2	2	3	4	4	4	4	3	2	2	2	2	2	4	2	4	2	2	1	2
AC_Linear_f40mean	4	4	4	4	4	4	4	3	4	4	6	2	2	2	2	4	0	2	4	3	2	2	2	2	2	2	1	2	2	2	2	2	2
AC_Linear_f40med	6	6	6	6	6	6	6	5	5	6	6	2	2	2	2	4	4	4	3	4	4	2	2	2	2	2	4	4	4	0	4	2	2
AC_lowess_mean	7	6	6	6	5	6	6	6	6	6	2	4	4	4	4	4	4	4	4	4	4	4	4	4	4	4	4	4	4	4	4	4	2
AC_lowess_med	6	6	6	5	6	6	6	5	4	6	6	3	2	4	4	4	4	4	4	4	4	4	4	2	4	4	4	4	4	4	4	2	2
AC_lowess_f40mean	7	6	6	6	4	6	6	4	6	6	4	4	2	4	4	4	4	4	4	4	4	4	4	2	4	4	4	4	4	4	4	4	4
AC_lowess_f40med	5	6	6	4	6	6	4	4	4	4	6	4	3	4	4	4	4	4	4	4	4	4	4	4	4	4	4	4	4	4	4	4	2
D.
With Reference	ALL											NEU											CON
SymD	0	10	20	30	40	50	60	70	80	90	100	0	10	20	30	40	50	60	70	80	90	100	0	10	20	30	40	50	60	70	80	90	100
Lim_loess_mean	10	9	10	10	10	10	10	9	10	8	6	6	6	6	6	6	6	6	6	6	6	6	4	4	4	4	4	4	4	4	4	4	4
Lim_loess_med	10	10	10	10	10	10	10	10	10	10	10	6	6	6	6	6	6	6	6	6	6	6	4	4	4	4	4	4	4	4	4	4	4
Lim_rspline_mean	10	10	10	10	10	10	10	10	10	10	10	6	6	6	6	6	6	6	6	6	6	6	4	4	4	4	4	4	4	4	4	4	4
Lim_rspline_med	10	10	10	10	10	10	10	10	10	10	9	6	6	6	6	6	6	6	6	6	6	6	4	4	4	4	4	4	4	4	4	4	4
AC_Linear_mean	11	12	12	12	10	11	9	10	10	10	10	7	6	6	6	6	6	6	6	6	6	6	6	4	4	6	6	6	6	6	4	4	4
AC_Linear_med	11	12	12	12	12	11	11	12	12	12	11	6	6	6	6	6	6	6	6	6	6	6	6	6	6	6	6	6	6	6	6	6	6
AC_Linear_f40mean	9	10	10	10	10	10	10	10	10	10	11	6	4	4	4	4	6	4	4	4	6	6	4	4	4	4	5	6	4	4	4	4	4
AC_Linear_f40med	11	12	12	12	12	12	12	12	12	12	12	6	6	6	6	6	6	6	6	6	6	6	6	6	6	6	6	6	6	6	6	6	6
AC_lowess_mean	9	10	11	12	12	12	12	12	12	12	10	8	6	6	8	7	8	8	8	8	8	7	6	6	6	6	6	6	6	6	6	6	6
AC_lowess_med	11	12	12	12	12	12	12	12	12	12	12	8	6	7	8	8	8	8	6	6	8	6	6	5	6	6	6	6	6	6	6	6	6
AC_lowess_f40mean	9	10	11	12	12	12	12	12	12	12	10	8	6	6	8	8	8	8	8	8	8	6	6	6	6	6	6	6	6	6	6	6	6
AC_lowess_f40med	10	12	12	12	12	11	12	12	12	12	12	8	6	6	8	8	8	8	6	6	8	6	10	12	12	12	12	11	12	12	12	12	12
Without Reference	ALL											NEU											CON
D1	0	10	20	30	40	50	60	70	80	90	100	0	10	20	30	40	50	60	70	80	90	100	0	10	20	30	40	50	60	70	80	90	100
Lim_loess_mean	1	1	1	1	1	2	2	1	1	2	2	0	0	0	0	0	1	1	1	1	1	1	0	0	0	0	0	1	1	1	1	1	1
Lim_loess_med	2	2	2	2	2	2	2	2	1	1	1	1	1	1	1	1	1	1	1	1	1	1	1	1	1	1	1	1	1	1	1	1	1
Lim_rspline_mean	1	2	2	2	2	2	2	2	2	2	2	0	1	1	1	1	1	1	1	1	1	1	0	1	1	0	1	1	1	1	1	1	1
Lim_rspline_med	1	1	1	1	2	2	2	2	2	2	2	0	0	0	0	1	1	1	1	1	1	1	0	0	0	0	1	1	1	1	1	1	1
AC_Linear_mean	2	2	1	2	2	2	2	1	1	1	2	1	0	0	0	1	0	0	0	0	1	2	1	1	0	0	1	1	1	1	1	1	1
AC_Linear_med	3	3	3	3	3	3	3	3	3	3	3	1	1	1	1	2	2	2	2	2	2	1	1	1	1	1	1	1	1	2	1	1	1
AC_Linear_f40mean	2	2	2	2	2	2	2	2	2	2	3	1	1	1	1	2	0	1	2	2	1	1	1	1	1	1	1	1	1	1	1	1	1
AC_Linear_f40med	3	3	3	3	3	3	3	3	3	3	3	1	1	1	1	2	2	2	2	2	2	1	1	1	1	1	1	1	1	0	1	1	1
AC_lowess_mean	2	2	2	3	3	3	3	3	3	3	1	1	1	1	1	2	2	2	2	2	2	2	1	1	1	1	1	1	1	1	1	1	1
AC_lowess_med	3	3	3	3	3	3	3	3	2	3	3	2	1	2	2	2	2	2	2	2	2	2	1	1	1	1	1	1	1	1	1	1	1
AC_lowess_f40mean	2	3	3	3	2	3	3	2	3	3	2	1	1	1	2	2	2	2	2	2	2	2	1	1	1	1	1	1	1	1	1	1	1
AC_lowess_f40med	3	3	3	2	3	3	2	2	2	2	3	2	2	2	2	2	2	2	2	2	2	2	1	1	1	1	1	1	1	1	1	1	1
With Reference	ALL											NEU											CON
D1	0	10	20	30	40	50	60	70	80	90	100	0	10	20	30	40	50	60	70	80	90	100	0	10	20	30	40	50	60	70	80	90	100
Lim_loess_mean	2	2	2	2	2	3	3	3	3	2	2	1	1	1	1	1	2	2	2	2	2	2	1	1	1	1	1	1	1	1	1	1	1
Lim_loess_med	3	3	3	3	3	3	3	3	3	2	2	2	2	2	2	2	2	2	2	2	2	2	1	1	1	1	1	1	1	1	1	2	1
Lim_rspline_mean	2	3	3	3	3	3	3	3	3	3	3	1	2	2	2	2	2	2	2	2	2	2	1	1	1	1	1	1	1	1	1	1	1
Lim_rspline_med	2	2	2	2	3	3	3	3	3	3	3	1	1	1	1	2	2	2	2	2	2	2	1	1	1	1	1	1	1	1	1	1	1
AC_Linear_mean	3	3	3	3	3	3	3	3	3	3	3	2	2	2	2	2	2	2	2	2	2	2	2	2	2	2	2	2	2	2	2	2	2
AC_Linear_med	4	4	4	4	4	4	4	4	4	4	4	2	2	2	2	2	2	2	2	2	2	2	2	2	2	2	2	2	2	2	2	2	2
AC_Linear_f40mean	3	3	3	3	3	3	3	3	3	3	4	2	2	2	2	2	2	2	2	2	2	2	2	2	2	2	2	2	2	2	2	2	2
AC_Linear_f40med	4	4	4	4	4	4	4	4	4	4	4	2	2	2	2	2	2	2	2	2	2	2	2	2	2	2	2	2	2	2	2	2	2
AC_lowess_mean	4	3	3	4	3	4	4	4	4	4	2	2	2	2	2	3	3	3	3	3	3	3	2	2	2	2	2	2	2	2	2	2	2
AC_lowess_med	3	3	4	4	4	4	4	3	4	4	4	2	2	3	3	3	3	3	2	2	3	2	2	2	2	2	2	2	2	2	2	2	2
AC_lowess_f40mean	4	3	2	4	4	4	3	3	4	4	2	2	2	2	3	3	3	3	3	3	3	2	2	2	2	2	2	2	2	2	2	2	2
AC_lowess_f40med	4	3	4	4	4	4	3	3	3	3	4	3	2	2	3	3	3	3	2	2	3	2	4	3	4	4	4	4	3	3	3	3	4
SymD=symmetric distance, D1=agreement subtree metric, AC= ACUITY, Lim=Limma, f40= 40% filter, med=median

## Sheet: ALPARS
Supplemental Table 2 : Parsimony Analysis when the dataset is only normalized, quartile bining (not included in any Figure2)
Without Reference	ALL			NEU			CON
SymD	Q1	Q2	Q3	Q1	Q2	Q3	Q1	Q2	Q3
Lim_loess_mean	2	2	6	2	2	4	2	2	2
Lim_loess_med	2	2	6	2	2	4	2	2	2
Lim_rspline_mean	2	2	4	2	2	4	0	2	2
Lim_rspline_med	2	2	8	2	2	4	0	2	2
AC_Linear_mean	2	6	6	0	4	4	2	2	4
AC_Linear_med	0	2	6	0	2	3	0	2	4
AC_Linear_f40mean	2	6	6	0	2	4	2	2	4
AC_Linear_f40med	0	2	6	0	2	2	0	2	4
AC_lowess_mean	4	4	6	2	2	2	2	2	4
AC_lowess_med	4	4	6	2	2	4	2	2	4
AC_lowess_f40mean	2	4	6	2	2	2	2	2	4
AC_lowess_f40med	4	4	6	2	2	4	2	2	4
With Reference	ALL			NEU			CON
SymD	Q1	Q2	Q3	Q1	Q2	Q3	Q1	Q2	Q3
Lim_loess_mean	0	2	6	0	2	4	0	2	2
Lim_loess_med	0	2	6	1	2	4	0	2	4
Lim_rspline_mean	2	2	8	0	2	4	0	2	2
Lim_rspline_med	2	2	8	0	2	4	0	2	2
AC_Linear_mean	10	10	6	6	6	4	4	4	4
AC_Linear_med	10	10	6	6	6	2	4	2	2
AC_Linear_f40mean	10	8	6	6	6	4	4	4	4
AC_Linear_f40med	10	10	6	6	8	2	4	2	2
AC_lowess_mean	10	10	6	0	2	2	0	2	4
AC_lowess_med	10	3	7	0	2	4	0	2	4
AC_lowess_f40mean	10	4	6	0	2	2	0	2	4
AC_lowess_f40med	10	4	6	0	2	4	0	2	4
Without Reference	ALL			NEU			CON
D1	Q1	Q2	Q3	Q1	Q2	Q3	Q1	Q2	Q3
Lim_loess_mean	1	1	2	1	1	2	1	1	1
Lim_loess_med	1	1	3	1	1	2	1	1	1
Lim_rspline_mean	1	1	2	1	1	2	0	1	1
Lim_rspline_med	1	1	2	1	1	2	0	1	1
AC_Linear_mean	1	3	2	0	2	1	1	1	1
AC_Linear_med	0	1	2	0	1	1	0	1	1
AC_Linear_f40mean	1	3	2	0	1	1	1	1	1
AC_Linear_f40med	0	1	2	0	1	1	0	1	1
AC_lowess_mean	2	2	2	1	1	1	1	1	1
AC_lowess_med	2	2	2	1	1	1	1	1	1
AC_lowess_f40mean	1	2	2	1	1	1	1	1	1
AC_lowess_f40med	2	2	2	1	1	1	1	1	1
With Reference	ALL			NEU			CON
D1	Q1	Q2	Q3	Q1	Q2	Q3	Q1	Q2	Q3
Lim_loess_mean	0	1	2	0	1	2	0	1	1
Lim_loess_med	0	1	3	1	1	2	0	1	1
Lim_rspline_mean	1	1	2	0	1	2	0	1	1
Lim_rspline_med	1	1	2	0	1	2	0	1	1
AC_Linear_mean	2	3	2	2	2	1	1	1	1
AC_Linear_med	2	3	2	2	2	1	2	1	1
AC_Linear_f40mean	3	2	2	2	2	1	1	1	1
AC_Linear_f40med	2	3	2	2	3	1	1	1	1
AC_lowess_mean	1	2	2	0	1	1	0	1	1
AC_lowess_med	1	2	2	0	1	1	0	1	1
AC_lowess_f40mean	1	2	2	0	1	1	0	1	1
AC_lowess_f40med	1	2	2	0	1	1	0	1	1
SymD=symmetric distance, D1=agreement subtree metric, AC= ACUITY, Lim=Limma, f40= 40% filter, med=median
