# Supplementary material for: Array CGH Phylogeny: How accurate are Comparative Genomic Hybridization-based trees?
Source: BMC Genomics. 2011 Oct 6;12:487. doi: 10.1186/1471-2164-12-487 (PMC3206521; doi:10.1186/1471-2164-12-487)
Supplement: Additional file 3 — Additional table S3 - Figure 3: NJ and Parsimony Analysis after Bayesian estimation of a relative hybridization level. Figure 3 in table form, with actual tree scores. Zeros are bolded. In excel format. [file 1471-2164-12-487-S3.XLS]

## Sheet: bagnj
Supplemental Table 3 - Figure 3A and 3B: NJ after Bayesian estimation of a relative hybridization level
A.								B.
Without Reference	ALL		NEU		CON			With Reference	ALL		NEU		CON
SymD	COR	EU	COR	EU	COR	EU		SymD	COR	EU	COR	EU	COR	EU
Lim_loess	2	2	2	0	0	0		Lim_loess	2	4	2	0	0	0
Lim_rspline	2	2	0	0	0	0		Lim_rspline	2	6	0	0	0	2
AC_Linear_ratio_of_mean	4	4	2	2	0	2		AC_Linear_ratio_of_mean	4	6	2	2	0	2
AC_Linear_ratio_of_med	4	6	2	2	0	0		AC_Linear_ratio_of_med	4	6	2	2	0	0
AC_lowess	4	4	4	2	4	2		AC_lowess	4	4	4	4	4	4
C.								D.
Without Reference	ALL		NEU		CON			With Reference	ALL		NEU		CON
D1	COR	EU	COR	EU	COR	EU		D1	COR	EU	COR	EU	COR	EU
Lim_loess	1	1	1	0	0	0		Lim_loess	1	2	1	0	0	0
Lim_rspline	1	1	0	0	0	0		Lim_rspline	1	2	0	0	0	1
AC_Linear_ratio_of_mean	2	2	1	1	0	1		AC_Linear_ratio_of_mean	2	2	1	1	0	1
AC_Linear_ratio_of_med	2	2	1	1	0	0		AC_Linear_ratio_of_med	2	2	1	1	0	0
AC_lowess	2	2	2	1	1	1		AC_lowess	2	2	1	1	1	1
SymD=symmetric distance, D1=agreement subtree metric, AC= ACUITY, Lim=Limma, f40= 40% filter, med=median

## Sheet: bagpars
Supplemental Table - Figure 3C and 3D : BAGEL Parsimony
A.
Without Reference	ALL			NEU			CON
SymD	Q1	Q2	Q3	Q1	Q2	Q3	Q1	Q2	Q3
Lim_loess	4	6	4	2	4	4	4	4	2
Lim_rspline	4	6	6	2	4	2	4	4	2
AC_lowess	4	4	4	2	4	4	4	4	4
AC_Linear_ratio_of_mean	6	6	6	4	4	4	4	4	2
AC_Linear_ratio_of_med	6	6	4	4	4	4	4	4	4
B.
Without Reference
WOR	ALL			NEU			CON
D1	Q1	Q2	Q3	Q1	Q2	Q3	Q1	Q2	Q3
Lim_loess	2	3	2	1	2	2	1	1	1
Lim_rspline	2	3	2	1	2	1	1	1	1
AC_lowess	2	2	2	1	2	2	1	1	1
AC_Linear_ratio_of_mean	2	2	2	2	1	2	1	1	1
AC_Linear_ratio_of_med	2	3	2	2	1	2	1	1	1
C.
With Reference	ALL			NEU			CON
SymD	Q1	Q2	Q3	Q1	Q2	Q3	Q1	Q2	Q3
Lim_loess	4	6	4	2	4	4	0	2	0
Lim_rspline	4	6	8	2	4	2	0	4	0
AC_lowess	4	2	6	2	4	4	0	2	2
AC_Linear_ratio_of_mean	8	6	6	6	4	4	6	4	4
AC_Linear_ratio_of_med	8	4	4	6	4	4	6	4	4
D.
With Reference	ALL			NEU			CON
D1	Q1	Q2	Q3	Q1	Q2	Q3	Q1	Q2	Q3
Lim_loess	2	3	2	1	2	2	0	1	0
Lim_rspline	2	3	3	1	2	1	0	1	0
AC_lowess	2	1	2	1	2	2	0	1	1
AC_Linear_ratio_of_mean	3	2	2	2	1	2	2	1	1
AC_Linear_ratio_of_med	3	2	2	2	1	2	2	1	1
SymD=symmetric distance, D1=agreement subtree metric, AC= ACUITY, Lim=Limma, f40= 40% filter, med=median
