# Supplementary material for: Array CGH Phylogeny: How accurate are Comparative Genomic Hybridization-based trees?
Source: BMC Genomics. 2011 Oct 6;12:487. doi: 10.1186/1471-2164-12-487 (PMC3206521; doi:10.1186/1471-2164-12-487)
Supplement: Additional file 4 — Additional table S4 - Figure 4: MPP-Based Tree Construction. Figure 4 in table form, with actual tree scores. Zeros are bolded. In excel format. [file 1471-2164-12-487-S4.XLS]

## Sheet: MPP_both
Supplemental Table 4 - Figure 4 : MPP-Based Tree Construction
MPP_NJ
A.	ALL	NEU	CON					B.	ALL	NEU	CON
Without Reference	SymD							With Reference	SymD
BPPArsinh_expBinning	4	2	2					BPPArsinh_expBinning	8	6	4
BPPArsinh	2	0	0					BPPArsinh	8	6	4
BPPLog_expBinning	6	0	2					BPPLog_expBinning	10	4	4
BPPLog	8	0	0					BPPLog	12	4	4
EPPArsinh_expBinning	4	2	2					EPPArsinh_expBinning	8	6	4
EPPArsinh	4	2	2					EPPArsinh	8	6	4
EPPLog_expBinning	6	0	0					EPPLog_expBinning	10	4	4
EPPLog	6	0	0					EPPLog	10	4	4
MPP_Parsimony
C.	ALL	NEU	CON					D.	ALL	NEU	CON
Without Reference	SymD							With Reference	SymD
BPPArsinh_expBinning	3	2	2					BPPArsinh_expBinning	8	6	4
BPPArsinh	1	0	0					BPPArsinh	8	6	4
BPPLog_expBinning	1	0	0					BPPLog_expBinning	12	2	2
BPPLog	8	0	0					BPPLog	12	2	2
EPPArsinh_expBinning	3	2	2					EPPArsinh_expBinning	8	6	4
EPPArsinh	3	2	2					EPPArsinh	8	6	4
EPPLog_expBinning	1	0	0					EPPLog_expBinning	12	2	2
EPPLog	8	0	0					EPPLog	12	2	2
MPP_NJ
	ALL	NEU	CON						ALL	NEU	CON
Without Reference	D1							With Reference	D1
BPPArsinh_expBinning	2	1	1					BPPArsinh_expBinning	3	2	1
BPPArsinh	1	0	0					BPPArsinh	2	1	1
BPPLog_expBinning	3	0	1					BPPLog_expBinning	4	1	1
BPPLog	3	0	0					BPPLog	3	1	1
EPPArsinh_expBinning	2	1	1					EPPArsinh_expBinning	3	2	1
EPPArsinh	2	1	1					EPPArsinh	3	2	1
EPPLog_expBinning	3	0	0					EPPLog_expBinning	4	1	1
EPPLog	2	0	0					EPPLog	2	1	1
MPP_Parsimony
	ALL	NEU	CON						ALL	NEU	CON
Without Reference	D1							With Reference	D1
BPPArsinh_expBinning	2	1	1					BPPArsinh_expBinning	3	2	1
BPPArsinh	1	0	0					BPPArsinh	2	1	1
BPPLog_expBinning	2	0	0					BPPLog_expBinning	2	1	1
BPPLog	3	0	0					BPPLog	3	1	1
EPPArsinh_expBinning	2	1	1					EPPArsinh_expBinning	3	2	1
EPPArsinh	2	1	1					EPPArsinh	3	2	1
EPPLog_expBinning	2	0	0					EPPLog_expBinning	2	1	1
EPPLog	3	0	0					EPPLog	3	1	1
SymD=symmetric distance, D1=agreement subtree metric, AC= ACUITY, Lim=Limma, f40= 40% filter, med=median
